# Supplementary material for: Developmental and Stress-Mediated Transcriptional Shifts in Riboflavin Metabolism Pathway in Arabidopsis
Source: Genes (Basel). 2025 Dec 25;17(1):16. doi: 10.3390/genes17010016 (PMC12840815; doi:10.3390/genes17010016)
Supplement: Supplementary file 1 [file genes-17-00016-s001.zip]

Archive with 8 entries (8 files):
- Figure_S1.jpg
- Figure_S2.jpg
- Figure_S3.jpg
- Table S1.xlsx
- Table S2.xlsx
- Table S3.xlsx
- Table S4.xlsx
- Table S5.xlsx
