# Supplementary material for: Developmental and Stress-Mediated Transcriptional Shifts in Riboflavin Metabolism Pathway in Arabidopsis
Source: Genes (Basel). 2025 Dec 25;17(1):16. doi: 10.3390/genes17010016 (PMC12840815; doi:10.3390/genes17010016)
Supplement: Supplementary file 1 [file genes-17-00016-s001.zip › Table S1.xlsx]

## Sheet: Table S1
Supplementary Table S1. List of experimentally characterized genes encoding enzymes involved in the riboflavin metabolic pathway in A. thaliana.
AGI	Gene name	Subcellular localization	References
At5g64300	RIBA1	plastid (FP)	[11]
At5g59750	RIBA3	plastid (FP)	[11]
At4g20960	PYRD	plastid (in vitro protein import)	[12]
At3g47390	PYRR	plastid (in vitro protein import)	[12]
At2g22450	RIBA2	plastid (FP)	[11]
At1g79790	AtcpFHY/PYRP1	plastid (FP)	[13,18]
At4g11570	PYRP2	plastid (FP)	[13]
At2g44050	COS1/LS (Lumazine Synthase)	plastid (FP in rice)	[14,15]
At2g20690	RS (RIBOFLAVIN SYNTHASE)	plastid (FP)	[16]
At4g21470	FMN/FHY	cytosol (predicted)	[17]
At5g23330	RIBF1	plastid (FP)	[19]
At5g08340	RIBF2	plastid (FP)	[19]
At5g03430	FADS1	cytosol (FP)	[17,20]
At2g42070	NUDX23	plastid (FP)	[21]
