# Supplementary material for: Developmental and Stress-Mediated Transcriptional Shifts in Riboflavin Metabolism Pathway in Arabidopsis
Source: Genes (Basel). 2025 Dec 25;17(1):16. doi: 10.3390/genes17010016 (PMC12840815; doi:10.3390/genes17010016)
Supplement: Supplementary file 1 [file genes-17-00016-s001.zip › Table S2.xlsx]

## Sheet: Table S2
Supplementary Table S2. Absolute read counts of the riboflavin metabolic pathway genes across plant tissues determined by RNA-seq and retrieved by the TravaDB database.
	AT2G22450	AT5G64300	AT5G59750	AT4G20960	AT3G47390	AT1G79790	AT4G11570	AT2G44050	AT2G20690	AT4G21470	AT5G23330	AT5G08340	AT5G03430	AT2G42070
Axis of the inflorescence	1350	1427	215	1005	632	363	424	1582	983	471	279	183	1066	637
Opened anthers	485	1410	280	155	328	100	10392	135	643	1564	81	195	721	145
Anthers of the mature flower (before opening).	67	1026	183	113	323	114	3573	74	613	1296	43	145	594	158
Anthers of the young flower	695	981	103	734	375	502	1150	851	600	639	248	242	781	287
Carpels of the mature flower (before pollination	932	1240	137	597	533	332	595	1203	1085	506	205	156	832	428
Carpels of the young flower	944	983	74	499	512	221	444	1149	556	528	203	159	835	440
Stamen filaments of the mature flower	706	2746	295	810	713	321	1115	1613	1661	791	247	153	1062	604
Petals of the mature flower	492	1965	174	658	651	291	997	880	1150	781	237	157	897	402
Sepals of the mature flower	645	2573	526	509	537	880	3499	908	1327	1200	294	133	2015	563
Sepals of the young flower	1250	2392	375	1051	589	499	1492	1747	1341	609	386	251	1551	720
Flower 1	800	1362	195	531	476	393	1042	1045	906	796	214	158	1012	403
Flower 12-14	1017	1280	143	626	500	706	895	1084	884	535	284	195	1063	409
Flower 15-18	985	1060	128	610	459	531	732	1272	744	536	268	163	822	379
Flower 19+	1181	1065	118	627	515	284	481	1465	657	613	270	177	847	426
Flower 2	627	1206	173	434	498	352	823	858	815	626	196	135	930	391
Flower 3	751	1450	161	572	498	359	1030	1060	1015	584	182	143	958	418
Flower 4	746	1358	183	572	475	358	833	1044	790	505	207	155	956	364
Flower 5	860	1413	184	581	534	428	789	1110	912	520	239	183	1066	390
Flower 6-8	870	1263	188	565	484	560	660	1053	752	572	228	166	977	390
Flower 9-11	986	990	195	686	537	785	700	1462	682	785	358	195	1176	479
Internode	944	1713	245	305	385	486	781	970	715	409	180	150	693	487
Senescent internode.	1142	2209	318	285	494	492	2474	606	792	583	453	214	1154	662
Leaf blade, intermediate 1	2880	3304	696	2571	1080	1111	1994	3265	3416	806	594	386	2336	1512
Leaf blade, intermediate 2	2339	2594	663	1458	755	1934	3031	2244	3083	639	371	292	2518	1267
Leaf blade of the mature leaf	1790	1973	953	583	630	1011	3796	795	1520	718	347	179	2995	1036
Leaf blade of the young leaf	2169	2667	421	2361	784	571	1433	2932	2168	903	536	329	1723	1313
Whole mature leaf	1826	1602	770	498	672	1218	3599	855	1417	1087	439	236	2621	856
Petiole, intermediate 1	1933	2064	295	1641	732	495	687	2097	1854	599	362	242	1155	1084
Petiole, intermediate 2	1776	2073	344	889	629	850	1482	1692	1936	545	304	188	1441	900
Petiole of the mature leaf	1469	1908	601	455	560	775	1946	872	1500	1184	355	181	1766	703
Petiole of the senescent leaf	1082	4379	358	322	473	467	3573	508	924	5154	350	110	1171	473
Petiole of the young leaf	1896	1514	207	1740	674	372	475	2320	1654	648	445	265	1011	998
Leaf vein, intermediate 2	2270	2557	540	1170	648	1395	2638	2037	2688	539	333	245	2036	1150
Vein of the mature leaf	1588	1434	610	408	514	704	2327	735	1225	735	324	145	1883	739
Vein of the senescent leaf	1026	2836	425	292	426	392	3014	464	809	3901	329	106	1151	474
SAM at 7 days after germination	1313	1059	75	1070	499	101	408	1838	1574	764	254	150	678	845
Inflorescence meristem at 16 days after germination	1059	780	189	493	439	318	347	1201	515	487	265	164	825	523
SAM at 8 days after germination	1131	982	109	915	395	240	480	1790	1014	580	199	156	861	646
SAM at 9 days after germination	1010	742	58	685	312	151	408	1418	828	532	191	170	677	562
Meristem at 10 days after germination	1607	1242	129	1206	915	304	395	1981	1021	910	341	218	1390	953
Meristem at 11 days after germination	1111	886	100	695	374	233	665	2263	763	850	150	243	711	829
Meristem at 12 days after germination	897	744	108	599	395	186	345	1410	657	476	189	161	690	500
Inflorescence meristem at 13 days after germination	908	637	112	530	514	230	331	1212	585	544	185	159	869	551
Inflorescence meristem at 14 days after germination	890	864	102	478	319	167	329	1350	638	549	153	152	637	444
Inflorescence meristem at 15 days after germination	919	863	167	521	425	191	333	1551	584	580	177	151	764	486
Ovules from 6th and 7th flowers	646	635	86	411	395	217	492	1041	664	592	162	172	652	321
Pedicel	1719	2036	532	1481	821	779	1104	2193	1938	653	429	265	1696	1178
Pod of the senescent silique 1.	992	3200	574	385	428	324	11893	169	689	1853	123	85	1111	377
Carpel of 6th and 7th flowers	1112	1070	145	725	630	398	632	1267	961	495	301	239	1012	511
Pod of the silique 1	1182	1819	643	601	510	713	4589	911	1082	631	242	179	1632	592
Pod of the silique 3	1151	2147	613	624	540	863	3638	1068	1287	561	236	200	1652	621
Pod of the silique 5	963	2643	642	646	460	903	2655	1176	1226	555	220	217	1665	616
Pod of the silique 7	1164	3676	696	769	567	868	2306	1466	1479	582	289	232	1824	755
Root without apex	535	1161	62	272	394	201	309	895	374	426	194	88	825	494
Root apex	551	1457	69	307	322	129	260	1360	388	437	138	67	754	389
Seedling cotyledons	2380	3946	887	1658	791	1455	2222	3019	3271	836	420	322	2015	1524
Seedling hypocotyl	1215	1392	462	617	524	497	1178	990	835	458	184	133	1383	810
Seedling meristem	1508	943	245	3337	434	297	693	2901	1242	873	822	238	881	1111
Seedling root	601	1439	75	298	448	135	321	1126	413	422	146	71	893	449
Dry seeds	1279	2037	116	310	384	42	16858	620	422	492	714	229	601	287
Germinating seeds 1 (first day after soaking)	1465	3750	501	1334	810	277	567	3181	874	746	497	160	1850	671
Germinating seeds 2 (second day after soaking)	1629	4381	223	1725	847	283	858	3151	1772	956	434	261	2373	761
Germinating seeds 3 (third day after soaking)	1075	1861	201	672	505	698	2132	1574	898	1042	272	190	1459	513
Seeds of first yellowing silique.	2047	1493	168	535	506	164	6315	1045	574	499	1154	291	783	357
Young seeds 1	559	1012	70	420	448	285	398	1032	617	592	171	122	748	322
Young seeds 2	590	1032	88	489	438	231	470	1043	650	618	194	155	730	336
Young seeds 3	764	1042	107	558	446	223	475	1186	707	645	183	166	736	374
Young seeds 4	741	923	75	598	402	230	476	1142	824	711	180	225	696	373
Young seeds 5	546	539	45	480	394	214	447	1006	625	611	172	138	538	344
Seeds 1	857	692	118	1089	508	275	604	1893	685	806	305	213	610	505
Seeds 3	509	633	121	508	411	283	850	1250	691	775	178	141	748	392
Seeds 5	548	803	182	728	495	301	804	1277	915	841	190	150	816	480
Seeds 7	429	959	126	564	461	326	869	1201	831	831	175	141	845	402
Senescent silique 2	1456	1787	186	430	317	127	4680	672	561	518	664	169	589	242
Silique 2	1097	1338	342	710	515	537	2202	1155	1147	709	236	217	1277	507
Silique 4	681	1313	293	518	365	481	1389	996	782	512	167	157	902	361
Silique 6	661	2124	390	580	390	516	1412	1068	873	561	165	151	998	449
Silique 8	910	2796	313	809	506	476	1149	1391	1188	586	226	188	1174	493
Stigmatic tissue	1126	1745	179	653	601	282	910	1065	1826	798	322	170	1198	578
