# Supplementary material for: Developmental and Stress-Mediated Transcriptional Shifts in Riboflavin Metabolism Pathway in Arabidopsis
Source: Genes (Basel). 2025 Dec 25;17(1):16. doi: 10.3390/genes17010016 (PMC12840815; doi:10.3390/genes17010016)
Supplement: Supplementary file 1 [file genes-17-00016-s001.zip › Table S3.xlsx]

## Sheet: Table S3
Table S3. Expression profile of the riboflavin metabolism pathway genes in response to abiotic stress conditions.
Gene	Abiotic Stress eFP
	Osmotic stress					Salt stress
	Time after stress (hours)					Time after stress (hours)
	0	3	6	12	24	0	3	6	12	24
RIBA1	297.57	147.2	115.99	162.87	181.86	297.57	121.63	173.43	270.14	288.6
RIBA3	425.76	193.52	158.38	136.23	332.52	425.76	212.75	203.54	149.31	320.65
PYRD	142.25	120.75	89.27	73.12	47.18	142.25	133.82	150.45	142.6	123.95
PYRR	62.82	47.36	39.83	42.83	42.9	62.82	56.81	60.95	59.06	55.49
RIBA2	15.15	64	173.38	131.19	16.47	15.15	93.19	217.13	250.3	16.31
FHY1/PYRP1	215.84	266.53	269.83	182.4	181.1	215.84	335.38	224.02	117.53	116.2
PYRP2	565.36	1697.55	1304.02	807.49	1388.18	565.36	1212.82	944.45	548.24	845.76
COS1/LS	351.05	310.39	168.98	189.97	174.45	351.05	276.37	238.23	314.64	294.77
RS	148.81	82.97	82.09	113.78	95.49	148.81	93	136.95	226.9	154.42
FMN/FHY	184.07	247.82	305.15	315.4	473.69	184.07	231.97	222.77	208.42	268.63
RIBF1	65.07	52.09	65.65	63.47	73.51	65.07	76.38	56.85	51.01	56.75
RIBF2	44.76	41.5	46.98	40.61	38.89	44.76	48.01	55.89	56.8	43.99
FADS1	279.58	208.73	303.89	264.01	255.02	279.58	247.44	278.61	337.69	288.66
NUDX23	157.86	124.99	110.26	108.88	115.84	157.86	155.82	117.12	154.83	144.98
