# Supplementary material for: Developmental and Stress-Mediated Transcriptional Shifts in Riboflavin Metabolism Pathway in Arabidopsis
Source: Genes (Basel). 2025 Dec 25;17(1):16. doi: 10.3390/genes17010016 (PMC12840815; doi:10.3390/genes17010016)
Supplement: Supplementary file 1 [file genes-17-00016-s001.zip › Table S4.xlsx]

## Sheet: Table S4
Supplementary Table S4. Identified cis-regulatory elements within the promoter regions of riboflavin metabolism pathway genes.
Motif Name	GT1-motif	GATA-motif	Box 4	I-box	TCT-motif	TCCC-motif	MRE	AAAC-motif	ATC-motif	ATCT-motif	AE-box	AT-rich element	3-AF1 binding site	AT1-motif	LAMP-element	chs-CMA2a	CCAAT-box	CAT-box	CCGTCC motif	CCGTCC-box	GCN4_motif	P-box	AP-1	dOCT	MYB	as-1	ARE	Myb	MYB-like sequence	TCA	STRE	CGTGG-motif	MYB recognition site	W box	LTR	Myb-binding site	MBS	TCA-element	Sp1	TC-rich repeats	box S	GC-motif	ERE	AuxRR-core	CARE	MYC	AAGAA-motif	WRE3	Myc
Category	Light responsive element	Light responsive element	Light responsive element	Light responsive element	Light responsive element	Light responsive element	Light responsive element	Light responsive element	Light responsive element	Llight responsive element	Light responsive element	Light responsive element	Light responsive element	Light responsive element	Light responsive element	Light responsive element	Developmental regulation	Developmental regulation	Developmental regulation	Developmental regulation	Developmental regulation	Developmental regulation	Developmental regulation	Developmental regulation	Stress response	Stress response	Stress response	Stress response	Stress response	Stress response	Stress response	Stress response	Stress response	Stress response	Stress response	Stress response	Stress response	Stress response	Stress response	Stress response	Stress response	Stress response	Hormone response	Hormone response	Hormone response	Developmental regulation/stress response	Developmental regulation/stress response	Developmental regulation/stress response	Developmental regulation/stress response
At2g22450	0	0	0	0	0	0	0	0	0	2	0	2	2	0	0	0	4	2	2	2	0	0	0	0	6	2	2	2	2	2	4	2	4	0	2	0	2	0	0	0	0	0	0	0	0	0	3	8	0
At5g64300	0	0	0	0	0	0	0	0	0	0	0	0	0	0	0	0	0	1	0	0	0	0	0	0	1	3	4	0	1	3	0	0	0	1	1	0	0	0	0	0	0	0	0	0	0	2	0	0	0
At5g59750	0	1	1	1	2	0	0	1	0	1	1	0	0	0	0	0	1	1	1	1	0	1	0	0	0	2	2	1	0	0	1	0	1	1	0	0	0	0	1	0	0	0	2	1	0	1	1	1	0
At4g20960	1	0	1	0	0	0	0	0	0	0	0	0	0	0	0	0	2	0	1	1	0	0	0	0	3	10	0	1	2	0	1	2	2	0	1	1	0	0	0	0	0	0	1	0	0	1	1	1	0
At3g47390	0	0	1	1	0	1	1	0	0	0	0	0	0	0	0	0	2	0	2	2	1	0	0	1	1	3	0	1	0	0	1	1	2	2	1	0	0	0	2	0	0	0	1	0	0	4	4	0	0
At1g79790	1	1	1	1	0	1	0	0	0	0	0	0	0	0	0	0	1	3	0	0	0	0	0	0	4	3	1	0	1	6	1	0	1	0	0	1	0	1	0	0	2	0	0	0	0	4	1	1	4
At4g11570	5	3	3	0	1	1	1	1	1	0	1	0	0	0	0	0	0	0	0	0	0	0	0	0	4	1	2	1	1	1	1	0	0	0	0	1	0	0	0	0	0	0	1	0	0	1	2	0	1
At2g44050	3	1	0	0	0	0	0	1	1	0	0	0	0	0	0	0	0	1	0	0	0	1	1	0	6	3	1	2	2	0	0	0	0	0	0	1	2	0	0	1	0	0	0	1	0	2	1	0	2
At2g20690	3	0	1	1	0	0	1	0	0	0	1	0	0	0	0	0	0	0	0	0	1	0	0	0	3	0	3	2	1	1	0	0	0	2	0	1	0	1	0	1	0	0	0	0	1	3	0	0	1
At4g21470	0	1	0	2	0	0	0	0	0	0	0	0	0	0	0	0	0	0	0	0	0	1	0	0	2	1	2	1	1	1	0	1	0	1	0	1	0	2	1	1	0	0	0	0	0	4	0	1	0
At5g23330	0	1	0	0	0	0	0	0	0	0	0	0	0	0	0	0	0	0	0	0	1	0	0	0	4	2	1	3	1	0	2	1	0	1	1	1	1	0	0	1	0	0	1	0	0	5	1	0	0
At5g08340	1	0	1	0	2	0	0	0	1	1	0	0	0	0	0	0	0	0	0	0	0	1	0	0	0	1	2	4	0	0	0	2	0	1	1	0	2	1	0	1	0	0	0	0	1	6	0	0	0
At5g03430	3	1	0	0	1	0	0	0	0	0	0	0	0	1	0	0	1	1	1	1	0	0	1	0	5	1	1	2	2	0	0	2	1	0	2	0	0	0	0	0	0	0	0	0	0	2	0	0	1
At2g42070	2	1	0	0	0	0	0	1	0	0	0	0	0	0	0	0	0	0	0	0	1	0	0	0	3	1	4	1	0	0	1	0	0	1	0	2	0	3	0	0	0	0	0	0	0	6	2	0	0
Total	19	10	9	6	6	3	3	4	3	4	3	2	2	1	0	0	11	9	7	7	4	4	2	1	42	33	25	21	14	14	12	11	11	10	9	9	7	8	4	5	2	0	6	2	2	41	16	12	9
[truncated: 18 more columns]
