# Supplementary material for: Developmental and Stress-Mediated Transcriptional Shifts in Riboflavin Metabolism Pathway in Arabidopsis
Source: Genes (Basel). 2025 Dec 25;17(1):16. doi: 10.3390/genes17010016 (PMC12840815; doi:10.3390/genes17010016)
Supplement: Supplementary file 1 [file genes-17-00016-s001.zip › Table S5.xlsx]

## Sheet: Table S5
Supplementary Table S5. Data retrieved from ATTED-II used to construct the co-expression network.
node	target
At5g23330	ORG4
At5g23330	AT1G09280
At5g23330	AT5G19150
At5g23330	LOL2
At5g23330	PDE320
At5g23330	AT1G48550
At5g23330	KDTA
At5g23330	AT5G66180
At5g23330	AT3G55080
At5g23330	AT5G58575
At5g23330	AT5G05800
At5g23330	AT2G04540
At5g23330	AT2G40760
At5g23330	AT4G30310
At5g23330	AT1G80780
At5g23330	AT5G51140
At5g23330	AT1G21930
At5g23330	AT5G01670
At5g23330	ATS2
At5g23330	AT5G06210
At5g23330	CDF1
At5g23330	AT3G24570
At5g23330	AT1G78910
At5g23330	AT5G08340
At5g23330	AT1G25420
At5g23330	AT2G01060
At5g23330	LCBK2
At5g23330	AT1G10610
At5g23330	AT4G20030
At5g23330	AT3G47610
At5g23330	AT5G65260
At5g23330	AT5G04910
At5g23330	AT3G62190
At5g23330	AT1G55805
At5g23330	AT1G18680
At5g23330	AT5G48335
At5g23330	AT5G19030
At5g23330	AT1G79740
At5g23330	AT5G14080
At5g23330	AT1G03687
At5g23330	AT5G65250
At5g23330	AT1G56000
At5g23330	AT1G06650
At5g23330	AT1G02150
At5g23330	AT1G53120
At5g23330	AT5G66720
At5g23330	AT1G06510
At5g23330	AT5G18140
At5g23330	AT5G14530
At5g23330	SPPA
At5g23330	AT2G22650
At5g23330	MAC3B
At5g23330	CRL
At5g23330	AT1G78010
At5g23330	La2
At5g23330	NUDX27
At5g23330	AT4G09830
At5g23330	AT1G49350
At5g23330	AT5G54090
At5g23330	FTA
At5g23330	AT5G09770
At5g23330	emb2738
At5g23330	AT5G08540
At5g23330	AT1G30880
At5g23330	SPT42
At5g23330	AT1G28150
At5g23330	AT2G36130
At5g23330	AT4G37483
At5g23330	AT3G24506
At5g23330	AT5G13470
At5g23330	AT4G38300
At5g23330	AT2G17320
At5g23330	AT1G33290
At5g23330	AT1G19680
At5g23330	BPC6
At5g23330	AT4G38490
At5g23330	AT2G45250
At5g23330	AT2G31440
At5g23330	AT1G77122
At5g23330	AMSH2
At5g23330	PDX2
At5g23330	ARP4
At5g23330	AT2G46200
At5g23330	AT1G76170
At5g23330	AT2G25920
At5g23330	AT5G15390
At5g23330	AT4G17540
At5g23330	MGT6
At5g23330	PRP39-2
At5g23330	AT3G58670
At5g23330	AT4G25180
At5g23330	ATOEP16-4
At5g23330	SCL21
At5g23330	UCH1
At5g23330	CLPR4
At5g23330	EMB1303
At5g23330	PAC
At5g23330	FHIT
At5g23330	AT5G52960
At5g23330	AT2G43370
At4g11570	AT1G77930
At4g11570	AT4G17840
At4g11570	AT5G35970
At4g11570	AT4G29070
At4g11570	FTSH8
At4g11570	SIGE
At4g11570	AT2G36895
At4g11570	STN7
At4g11570	ABA1
At4g11570	AT2G42750
At4g11570	AT3G17800
At4g11570	SPA1
At4g11570	SPD1
At4g11570	RbcX2
At4g11570	AT4G13010
At4g11570	AT5G57040
At4g11570	AT3G27110
At4g11570	VAR2
At4g11570	AT5G43260
At4g11570	FTSH1
At4g11570	AT5G61670
At4g11570	ABCF5
At4g11570	RSH3
At4g11570	AT1G79600
At4g11570	ACD1-LIKE
At4g11570	AT1G50020
At4g11570	AT1G66330
At4g11570	AT2G46100
At4g11570	AT4G36530
At4g11570	CPISCA
At4g11570	DEG1
At4g11570	AT5G65840
At4g11570	SRX
At4g11570	ANT1
At4g11570	AT1G54520
At4g11570	SPS2
At4g11570	AT2G42975
At4g11570	PPH
At4g11570	MSRB1
At4g11570	AT5G50100
At4g11570	PP2CG1
At4g11570	AT3G06780
At4g11570	AT1G62250
At4g11570	AT3G26000
At4g11570	BAM1
At4g11570	AT4G22240
At4g11570	VAR1
At4g11570	ftsh9
At4g11570	AT2G23840
At4g11570	AT4G13530
At4g11570	NADK2
At4g11570	AT3G24190
At4g11570	AT1G22750
At4g11570	FIB
At4g11570	AT1G07700
At4g11570	AT1G76570
At4g11570	INV-E
At4g11570	AT5G19850
At4g11570	SQE3
At4g11570	AT5G45170
At4g11570	VTE1
At4g11570	AT1G32160
At4g11570	SPS1
At4g11570	AT3G26580
At4g11570	AT3G07700
At4g11570	AT5G35460
At4g11570	AT2G46735
At4g11570	ABCB26
At4g11570	AT1G13990
At4g11570	NYE1
At4g11570	AT5G14970
At4g11570	AT1G68660
At4g11570	cPT4
At4g11570	AT4G32600
At4g11570	Z-ISO
At4g11570	AT5G40500
At4g11570	CRSH
At4g11570	emb1513
At4g11570	AT5G67140
At4g11570	CLA1
At4g11570	PDS1
At4g11570	AT3G43230
At4g11570	AT5G37360
At4g11570	ZTL
At4g11570	ARD4
At4g11570	AT1G19660
At4g11570	AT1G55280
At4g11570	2-Sep
At4g11570	AT2G20920
At4g11570	AT5G57610
At4g11570	AT3G56290
At4g11570	AT1G16320
At4g11570	AT1G30090
At4g11570	AT4G27390
At4g11570	DGD1
At4g11570	CLPB3
At4g11570	AT1G27385
At4g11570	HCF173
At4g11570	AT1G74640
At4g11570	AT5G64170
At5g64300	AT5G35570
At5g64300	HEMA2
At5g64300	Phox3
At5g64300	AT1G68410
At5g64300	AT3G52950
At5g64300	AT2G35390
At5g64300	RABA1g
At5g64300	AT5G50530
At5g64300	AT5G42940
At5g64300	EXO70E1
At5g64300	AT4G39960
At5g64300	DGK7
At5g64300	EIL3
At5g64300	AT1G15140
At5g64300	AT5G50640
At5g64300	ADC1
At5g64300	SPL14
At5g64300	AT3G13070
At5g64300	AT2G16900
At5g64300	CDS5
At5g64300	AT3G21690
At5g64300	GSH1
At5g64300	CSLE1
At5g64300	AT4G16580
At5g64300	DGK5
At5g64300	AT5G32470
At5g64300	AT5G19900
At5g64300	Phox4
At5g64300	APS1
At5g64300	AT1G25390
At5g64300	CDI
At5g64300	AT1G66070
At5g64300	AT5G67350
At5g64300	AT3G07270
At5g64300	RPI2
At5g64300	TPS7
At5g64300	AT3G57750
At5g64300	CPNIFS
At5g64300	ACHT2
At5g64300	AT1G70750
At5g64300	ckl12
At5g64300	Plsp2A
At5g64300	AT5G52530
At5g64300	TRB2
At5g64300	GSA1
At5g64300	AT1G77670
At5g64300	AT1G67470
At5g64300	AT5G15640
At5g64300	AT5G66900
At5g64300	AT5G57210
At5g64300	ATH9
At5g64300	CCT2
At5g64300	SAT32
At5g64300	3-Apr
At5g64300	AT1G18485
At5g64300	OPR1
At5g64300	AT3G26080
At5g64300	AT2G16510
At5g64300	AT5G60710
At5g64300	UGT73B5
At5g64300	SLP2
At5g64300	FAB1D
At5g64300	BTR1L
At5g64300	AT3G29075
At5g64300	AT1G57610
At5g64300	FAD7
At5g64300	AT3G14205
At5g64300	AT4G17650
At5g64300	PLDBETA1
At5g64300	AT5G52010
At5g64300	PUB17
At5g64300	AT5G08200
At5g64300	AT1G48040
At5g64300	AT5G59540
At5g64300	AT1G74750
At5g64300	AT5G03430
At5g64300	AT1G71360
At5g64300	2-Apr
At5g64300	AT5G64250
At5g64300	BCA4
At5g64300	AT1G51350
At5g64300	AAE7
At5g64300	AT2G46320
At5g64300	NTMC2T5.2
At5g64300	SERAT2		3.4
At5g64300	AT1G18070
At5g64300	AT4G18950
At5g64300	FRS2
At5g64300	GLCAK
At5g64300	CRCK2
At5g64300	AT5G22140
At5g64300	NDT2
At5g64300	SPP
At5g64300	AGD7
At5g64300	AT3G52220
At5g64300	AT5G56260
At5g64300	OPR2
At5g64300	CIP1
At5g64300	AT1G76520
At5g64300	AT4G38710
At5g59750	JAC1
At5g59750	FRO7
At5g59750	SLP1
At5g59750	AT5G13770
At5g59750	NdhT
At5g59750	CRSH
At5g59750	AT1G66330
At5g59750	AT3G02690
At5g59750	AT5G25630
At5g59750	AT1G66130
At5g59750	HCF173
At5g59750	AT4G32190
At5g59750	CSK
At5g59750	CHUP1
At5g59750	PEX11B
At5g59750	STN7
At5g59750	FRO6
At5g59750	AT1G73110
At5g59750	FAD5
At5g59750	AT3G19800
At5g59750	AT5G02830
At5g59750	AT1G64500
At5g59750	SPA3
At5g59750	AT1G12250
At5g59750	NFU3
At5g59750	AT5G19500
At5g59750	SIGA
At5g59750	AT2G04039
At5g59750	AT3G48200
At5g59750	FTSH11
At5g59750	AT5G56850
At5g59750	ABCF5
At5g59750	SPA4
At5g59750	AT1G44000
At5g59750	AT5G67385
At5g59750	AT5G21222
At5g59750	AT5G27290
At5g59750	WNK2
At5g59750	ACR11
At5g59750	AT5G46450
At5g59750	AT1G56500
At5g59750	KEA3
At5g59750	AT5G42070
At5g59750	AT3G44020
At5g59750	SPS1
At5g59750	G6PD1
At5g59750	AT2G33250
At5g59750	HBP5
At5g59750	AT2G04790
At5g59750	CP12-2
At5g59750	AT1G04350
At5g59750	CYP71A21
At5g59750	AT5G46390
At5g59750	AT2G29320
At5g59750	ASN2
At5g59750	HCF101
At5g59750	AT5G57960
At5g59750	DYW1
At5g59750	AT5G42310
At5g59750	AT3G04760
At5g59750	SFR2
At5g59750	AT3G19480
At5g59750	ABCD2
At5g59750	IMPL1
At5g59750	AT2G42690
At5g59750	AT3G12345
At5g59750	CSLB04
At5g59750	PBCP
At5g59750	PMI2
At5g59750	AT1G22630
At5g59750	AT5G19850
At5g59750	AT1G61190
At5g59750	AT4G10060
At5g59750	AT4G28080
At5g59750	PMI1
At5g59750	AT2G03390
At5g59750	AT4G18740
At5g59750	GGT1
At5g59750	AT4G24700
At5g59750	FADA
At5g59750	SIGF
At5g59750	AT5G44520
At5g59750	PnsB1
At5g59750	ABCB26
At5g59750	ftsh9
At5g59750	AT1G77090
At5g59750	CYP71A22
At5g59750	HCF164
At5g59750	SIGC
At5g59750	PSY
At5g59750	KAC1
At5g59750	SCO1
At5g59750	ACA4
At5g59750	RPT2
At5g59750	AT1G07700
At5g59750	AT3G22150
At5g59750	AT5G48790
At5g59750	AT2G38780
At5g59750	AT3G05345
At5g59750	AT3G20270
At5g08340	AT5G19030
At5g08340	AT1G05970
At5g08340	RBL10
At5g08340	AT1G18680
At5g08340	AT1G33290
At5g08340	AT3G14750
At5g08340	AT1G48450
At5g08340	PDE320
At5g08340	AT5G15390
At5g08340	AT4G38490
At5g08340	AT2G40760
At5g08340	AT1G07615
At5g08340	ISI1
At5g08340	XRCC2
At5g08340	AT1G70150
At5g08340	AT1G17410
At5g08340	ATAN11
At5g08340	AT5G62910
At5g08340	AT1G07970
At5g08340	FIO1
At5g08340	AT4G32910
At5g08340	LWD2
At5g08340	AT5G64150
At5g08340	AT1G54310
At5g08340	AT2G43770
At5g08340	AT4G00752
At5g08340	SPL2
At5g08340	AT4G39550
At5g08340	AT1G56180
At5g08340	AT5G54520
At5g08340	AT2G30350
At5g08340	AT2G13840
At5g08340	AT4G00590
At5g08340	AT1G49170
At5g08340	AT3G06950
At5g08340	AT3G62000
At5g08340	AT4G33670
At5g08340	AT5G67290
At5g08340	AT2G24250
At5g08340	AT1G51310
At5g08340	AT4G24730
At5g08340	AT5G23330
At5g08340	AT4G38225
At5g08340	AT1G20540
At5g08340	AT1G31410
At5g08340	AT2G20725
At5g08340	AT1G73090
At5g08340	UNE16
At5g08340	LIP1
At5g08340	AT5G65250
At5g08340	AT4G26400
At5g08340	AKRP
At5g08340	MBAC1
At5g08340	AT1G78895
At5g08340	AT5G16140
At5g08340	AT2G44640
At5g08340	ELP2
At5g08340	emb2735
At5g08340	OGG1
At5g08340	MEE11
At5g08340	BAM4
At5g08340	AT4G38090
At5g08340	AT5G11580
At5g08340	AT2G47790
At5g08340	SCO2
At5g08340	AT4G10030
At5g08340	AT3G47000
At5g08340	AT4G15520
At5g08340	AT1G78910
At5g08340	UCP3
At5g08340	AT3G09030
At5g08340	AT1G60230
At5g08340	AT5G14080
At5g08340	DG1
At5g08340	AT3G24570
At5g08340	AT4G02210
At5g08340	AT1G06560
At5g08340	emb2738
At5g08340	DRD1
At5g08340	AT5G10700
At5g08340	PDF1A
At5g08340	IYO
At5g08340	AT5G18475
At5g08340	AT1G24290
At5g08340	EYA
At5g08340	AT1G14300
At5g08340	RUG3
At5g08340	AT1G55805
At5g08340	FUT13
At5g08340	AT3G47850
At5g08340	EIP9
At5g08340	AT3G07500
At5g08340	RUS1
At5g08340	AT3G06210
At5g08340	AT1G05410
At5g08340	AT4G03150
At5g08340	ER-ANT1
At5g08340	AT1G45170
At5g08340	AT4G31270
At5g08340	EMB2217
At5g03430	MDAR4
At5g03430	FTSH11
At5g03430	AT1G34570
At5g03430	SIGC
At5g03430	AT1G18660
At5g03430	AT2G36835
At5g03430	COP1
At5g03430	AT5G03900
At5g03430	KAC1
At5g03430	PEX14
At5g03430	AT3G05700
At5g03430	APX3
At5g03430	AT2G17340
At5g03430	AT2G03390
At5g03430	mtLPD1
At5g03430	AT4G24810
At5g03430	DFD
At5g03430	PFK1
At5g03430	AT5G11330
At5g03430	AT5G09820
At5g03430	AT5G06265
At5g03430	FC2
At5g03430	AT3G09970
At5g03430	AT5G23920
At5g03430	PEX11D
At5g03430	AT3G49000
At5g03430	AT1G71810
At5g03430	RSH1
At5g03430	AT1G65070
At5g03430	AT1G67890
At5g03430	AT3G59300
At5g03430	SHA1
At5g03430	AT5G46390
At5g03430	SFR2
At5g03430	BGLU9
At5g03430	AT4G31115
At5g03430	AT5G38510
At5g03430	F2KP
At5g03430	AT5G48640
At5g03430	AT4G15545
At5g03430	AT4G09620
At5g03430	AT5G47970
At5g03430	GSTL3
At5g03430	AT3G26085
At5g03430	AT2G23390
At5g03430	HMA1
At5g03430	AT4G02120
At5g03430	AT4G04880
At5g03430	AT3G01660
At5g03430	AT5G20580
At5g03430	AT5G02830
At5g03430	PGM2
At5g03430	GME
At5g03430	GSTT1
At5g03430	LPA66
At5g03430	ROPGEF14
At5g03430	AT2G33255
At5g03430	AT5G57960
At5g03430	AT5G25630
At5g03430	AT2G24280
At5g03430	AT1G73170
At5g03430	AT5G04440
At5g03430	SHW1
At5g03430	VIP2
At5g03430	PANC
At5g03430	BAM6
At5g03430	AT1G64850
At5g03430	AT1G29530
At5g03430	AT3G22150
At5g03430	KUP3
At5g03430	AT3G16230
At5g03430	AT2G35840
At5g03430	MEE11
At5g03430	CIPK26
At5g03430	AT3G60750
At5g03430	Cpn60beta4
At5g03430	PEX5
At5g03430	AAE7
At5g03430	ARI8
At5g03430	CRSH
At5g03430	AT5G42310
At5g03430	AT5G07670
At5g03430	DFC
At5g03430	AT2G01680
At5g03430	NTH2
At5g03430	AT1G80940
At5g03430	PEX11B
At5g03430	FBP
At5g03430	AT4G33500
At5g03430	AOAT2
At5g03430	AT1G68660
At5g03430	AT5G48730
At5g03430	MCD1
At5g03430	OTLD1
At5g03430	AT5G02480
At5g03430	AT1G16020
At5g03430	AT5G59770
At5g03430	ARLA1A
At5g03430	AT5G46270
At5g03430	NSI
At4g21470	PFA-DSP4
At4g21470	PAP17
At4g21470	SPX2
At4g21470	SQD1
At4g21470	PLDP2
At4g21470	SPX1
At4g21470	AT1G19200
At4g21470	SPD1
At4g21470	PAH1
At4g21470	PHF1
At4g21470	AT1G23140
At4g21470	APC2
At4g21470	RNS2
At4g21470	AT2G38740
At4g21470	AT1G03250
At4g21470	G3Pp1
At4g21470	SQD2
At4g21470	AT5G20790
At4g21470	AT1G58280
At4g21470	AT4G17790
At4g21470	AT3G03790
At4g21470	AT4G00500
At4g21470	PS2
At4g21470	HHP4
At4g21470	MGDC
At4g21470	MGD2
At4g21470	AT1G08310
At4g21470	VTC4
At4g21470	AT4G23000
At4g21470	AT5G10730
At4g21470	SPX3
At4g21470	AT4G09750
At4g21470	SAT32
At4g21470	UGP3
At4g21470	ETFALPHA
At4g21470	PAP12
At4g21470	AT5G19430
At4g21470	APG7
At4g21470	AT3G19970
At4g21470	AT1G13750
At4g21470	AT4G31240
At4g21470	AT1G67600
At4g21470	FAP2
At4g21470	PEX11E
At4g21470	SRG3
At4g21470	PEPC1
At4g21470	PPC1
At4g21470	AT4G30490
At4g21470	AT4G33770
At4g21470	STP7
At4g21470	ARFB1B
At4g21470	AT5G52580
At4g21470	AT5G03905
At4g21470	AT3G44510
At4g21470	SK13
At4g21470	AT1G23110
At4g21470	AT4G02860
At4g21470	AT2G37890
At4g21470	PAP10
At4g21470	SDRB
At4g21470	AT1G33780
At4g21470	BGLU10
At4g21470	AT1G70900
At4g21470	AT2G16460
At4g21470	AT2G41790
At4g21470	AT5G48020
At4g21470	AT3G61770
At4g21470	MSL2
At4g21470	THA2
At4g21470	AT5G63680
At4g21470	UMAMIT38
At4g21470	AT1G64850
At4g21470	AT5G18630
At4g21470	AT2G14110
At4g21470	HHP5
At4g21470	AT2G24390
At4g21470	DGD2
At4g21470	RPT1A
At4g21470	MBR2
At4g21470	PFA-DSP1
At4g21470	AT3G05400
At4g21470	NYE1
At4g21470	AT3G04350
At4g21470	AT4G34310
At4g21470	AT5G40670
At4g21470	LCAT3
At4g21470	FC2
At4g21470	AT4G09340
At4g21470	SBP1
At4g21470	PAP14
At4g21470	ARA6
At4g21470	AT1G72890
At4g21470	FBP7
At4g21470	D2HGDH
At4g21470	ABCC2
At4g21470	AT4G29120
At4g21470	AT1G50020
At4g21470	TRB2
At4g21470	LOG8
At4g21470	ATSK12
At4g20960	AT1G06510
At4g20960	AT1G36390
At4g20960	PLSP1
At4g20960	PGR7
At4g20960	AT3G08740
At4g20960	PDF1A
At4g20960	NAP7
At4g20960	OVA1
At4g20960	AT5G14460
At4g20960	AT1G70200
At4g20960	AT3G51140
At4g20960	AT3G58140
At4g20960	GATB
At4g20960	AT5G59500
At4g20960	AT3G19810
At4g20960	EMB2768
At4g20960	ABCI12
At4g20960	AT3G25805
At4g20960	EMB1923
At4g20960	AT1G68730
At4g20960	SYCO ARATH
At4g20960	AT5G10910
At4g20960	AT3G53560
At4g20960	CJD1
At4g20960	ABCI15
At4g20960	AT2G17033
At4g20960	AT1G56050
At4g20960	TK1b
At4g20960	AT3G28460
At4g20960	CP33
At4g20960	WHY1
At4g20960	CP31B
At4g20960	ABCI7
At4g20960	AT1G55140
At4g20960	OCP3
At4g20960	CDPMEK
At4g20960	HDH
At4g20960	SRS
At4g20960	GSA1
At4g20960	AT3G25470
At4g20960	AT1G63610
At4g20960	AT3G25660
At4g20960	OTP51
At4g20960	AT3G59980
At4g20960	HEME2
At4g20960	EMB3144
At4g20960	AT5G11480
At4g20960	AT1G50575
At4g20960	OVA6
At4g20960	AT1G18440
At4g20960	AT4G32915
At4g20960	ISPD
At4g20960	AT5G19370
At4g20960	FLN1
At4g20960	emb2004
At4g20960	AT1G11780
At4g20960	MAP1D
At4g20960	AT4G12060
At4g20960	CS26
At4g20960	AT5G52010
At4g20960	AT3G29230
At4g20960	NAGK
At4g20960	AT2G30320
At4g20960	LCBK2
At4g20960	ABCI14
At4g20960	AT3G59040
At4g20960	PCB2
At4g20960	CLPP6
At4g20960	AT2G25830
At4g20960	CRR41
At4g20960	PTAC13
At4g20960	emb1513
At4g20960	LIN2
At4g20960	AT2G33180
At4g20960	MORF9
At4g20960	GSA2
At4g20960	EMB2083
At4g20960	RPL27
At4g20960	EMB1241
At4g20960	PSRP2
At4g20960	AT2G04360
At4g20960	AT1G79080
At4g20960	AT3G25480
At4g20960	BSM
At4g20960	AT3G09250
At4g20960	EMB2799
At4g20960	AT3G12930
At4g20960	AT5G63100
At4g20960	AT1G75210
At4g20960	HEMC
At4g20960	AT2G42130
At4g20960	AT2G20690
At4g20960	EMB3129
At4g20960	CLPP4
At4g20960	RHON1
At4g20960	AT4G36390
At4g20960	AT5G38290
At4g20960	PTAC12
At4g20960	AT4G16155
At4g20960	EGY1
At3g47390	AT2G32040
At3g47390	AT1G65950
At3g47390	CRTISO
At3g47390	SCY2
At3g47390	AT5G64830
At3g47390	MAK10
At3g47390	AT1G73350
At3g47390	AT5G04710
At3g47390	EMF2
At3g47390	TAF5
At3g47390	DXPS3
At3g47390	AT4G33760
At3g47390	EDD1
At3g47390	AT5G17250
At3g47390	ADT2
At3g47390	PTB2
At3g47390	LCBK2
At3g47390	UAP56a
At3g47390	TRZ4
At3g47390	AT2G36720
At3g47390	PSD
At3g47390	AT1G55750
At3g47390	AT1G67690
At3g47390	AT1G34470
At3g47390	RUS3
At3g47390	OEP80
At3g47390	AT3G27990
At3g47390	AT2G26100
At3g47390	AT1G76280
At3g47390	AT1G30590
At3g47390	AT1G28090
At3g47390	TTL
At3g47390	AT1G31500
At3g47390	TFIIIA
At3g47390	NHX5
At3g47390	AT5G03406
At3g47390	AT5G35930
At3g47390	emb2004
At3g47390	TPR9
At3g47390	FKGP
At3g47390	AT5G07630
At3g47390	AT2G04540
At3g47390	AT5G48830
At3g47390	AT1G18440
At3g47390	AT1G26170
At3g47390	AT1G76630
At3g47390	GCP1
At3g47390	EMB1135
At3g47390	AT1G73320
At3g47390	AT4G32360
At3g47390	AT2G39910
At3g47390	AME3
At3g47390	AT3G04490
At3g47390	ABCG3
At3g47390	PAI3
At3g47390	PAT2
At3g47390	PDE318
At3g47390	AT5G16610
At3g47390	TBL5
At3g47390	AT2G40630
At3g47390	AT1G51720
At3g47390	AT5G16890
At3g47390	PEX6
At3g47390	AT3G13800
At3g47390	AT2G04360
At3g47390	pde194
At3g47390	ARP9
At3g47390	AT5G61830
At3g47390	AT1G50000
At3g47390	GLA1
At3g47390	RUS4
At3g47390	RUS2
At3g47390	AT4G38120
At3g47390	HIRA
At3g47390	TTN10
At3g47390	AT5G10630
At3g47390	ARC3
At3g47390	AT1G51560
At3g47390	AT2G01330
At3g47390	AT2G47250
At3g47390	AT5G54090
At3g47390	AT5G24000
At3g47390	AT2G04740
At3g47390	emb2410
At3g47390	ABH1
At3g47390	AT5G43822
At3g47390	RNL
At3g47390	AT1G19485
At3g47390	AT1G73490
At3g47390	RUS5
At3g47390	AT5G56380
At3g47390	AT3G55520
At3g47390	AT1G49180
At3g47390	AT5G27970
At3g47390	CLC-D
At3g47390	PDK1
At3g47390	AT4G04880
At3g47390	OVA5
At3g47390	AT1G20910
At3g47390	AT2G17970
At2g44050	AT2G19940
At2g44050	AT2G43090
At2g44050	Pnsl5
At2g44050	AT2G22230
At2g44050	AT5G11880
At2g44050	AT3G52960
At2g44050	AGD2
At2g44050	mMDH1
At2g44050	AT5G21060
At2g44050	CLPP6
At2g44050	HDH
At2g44050	ATP-PRT1
At2g44050	AT5G47030
At2g44050	AT2G37500
At2g44050	GLB1
At2g44050	PHR2
At2g44050	PRXIIF
At2g44050	ATP3
At2g44050	MST1
At2g44050	AT1G63610
At2g44050	APG10
At2g44050	AT-HF
At2g44050	AT3G12260
At2g44050	CLPP4
At2g44050	NACA5
At2g44050	AT3G11630
At2g44050	TIC21
At2g44050	YLMG1-1
At2g44050	AT3G51140
At2g44050	OTC
At2g44050	ATP5
At2g44050	AT3G53580
At2g44050	AT1G52670
At2g44050	AT4G34265
At2g44050	CAC1
At2g44050	MSD1
At2g44050	AT3G15640
At2g44050	AT3G60210
At2g44050	AT5G19370
At2g44050	TPI
At2g44050	AT5G47570
At2g44050	AT4G34290
At2g44050	GLYR1
At2g44050	SAMC1
At2g44050	GAMMA CA3
At2g44050	FBR12
At2g44050	TIM
At2g44050	IMPL2
At2g44050	ADSS
At2g44050	AT2G31670
At2g44050	CIB22
At2g44050	AT4G13720
At2g44050	AT1G42960
At2g44050	AT2G20270
At2g44050	GAMMA CA2
At2g44050	AT3G62530
At2g44050	AT5G02740
At2g44050	AT5G20060
At2g44050	AT1G78560
At2g44050	AT5G46160
At2g44050	AT5G08060
At2g44050	KASI
At2g44050	TO1
At2g44050	OVA6
At2g44050	AT4G32470
At2g44050	AT5G52840
At2g44050	AT5G01590
At2g44050	AT3G58610
At2g44050	AT1G54220
At2g44050	AT4G13170
At2g44050	TOC75-III
At2g44050	AT4G25370
At2g44050	AT2G27730
At2g44050	AT5G24650
At2g44050	SDH4
At2g44050	AT4G02580
At2g44050	AT5G40810
At2g44050	AT1G80230
At2g44050	CLP2
At2g44050	AT1G72170
At2g44050	AT4G20150
At2g44050	AT4G22310
At2g44050	UPP
At2g44050	EMB3147
At2g44050	FTSH12
At2g44050	NRPB11
At2g44050	MEE4
At2g44050	NDPK3
At2g44050	AT1G26750
At2g44050	EMB506
At2g44050	ISPD
At2g44050	TRX z
At2g44050	DIT2.1
At2g44050	AT3G43520
At2g44050	GAMMA CAL1
At2g44050	AT4G32915
At2g44050	PBB1
At2g44050	AT2G44040
At2g44050	AT4G12060
At2g44050	AT5G19750
At2g42070	ABCI15
At2g42070	SCO2
At2g42070	AT2G04360
At2g42070	AT4G32915
At2g42070	emb1273
At2g42070	PDE149
At2g42070	CPFTSY
At2g42070	AT4G09620
At2g42070	AT1G56180
At2g42070	UPM1
At2g42070	AT3G06200
At2g42070	NIR1
At2g42070	AT1G76050
At2g42070	AT5G04710
At2g42070	AT1G71900
At2g42070	AT5G41670
At2g42070	AT5G09315
At2g42070	G6PD3
At2g42070	AT2G44870
At2g42070	EMB93
At2g42070	EMB3123
At2g42070	AT3G59870
At2g42070	AT5G48830
At2g42070	AT5G20130
At2g42070	LEW1
At2g42070	DIS2
At2g42070	AT1G31500
At2g42070	SIRB
At2g42070	CDS5
At2g42070	AT5G65250
At2g42070	CDS4
At2g42070	AT1G45230
At2g42070	NUDT20
At2g42070	RECA3
At2g42070	PFC1
At2g42070	AT5G51180
At2g42070	MKP2
At2g42070	AT1G80000
At2g42070	AT5G55510
At2g42070	HDA9
At2g42070	AT4G09040
At2g42070	SKdZeta
At2g42070	AT5G64830
At2g42070	PHS1
At2g42070	EMB2730
At2g42070	AT2G38025
At2g42070	PEX12
At2g42070	PPD5
At2g42070	MDAR6
At2g42070	WHY3
At2g42070	AT1G73090
At2g42070	GCP1
At2g42070	AT5G04440
At2g42070	CBL2
At2g42070	AT5G59500
At2g42070	AT1G51560
At2g42070	HGPT
At2g42070	AT3G49560
At2g42070	PUR2
At2g42070	AT5G02710
At2g42070	AT5G62720
At2g42070	AT2G45630
At2g42070	AT2G24290
At2g42070	WHY1
At2g42070	CNX2
At2g42070	AT3G02060
At2g42070	AT3G26395
At2g42070	AT5G60750
At2g42070	EMB975
At2g42070	AT4G37510
At2g42070	SGA2
At2g42070	NDC1
At2g42070	RIF10
At2g42070	AT1G53120
At2g42070	OTP84
At2g42070	AT3G56680
At2g42070	AT4G27620
At2g42070	AT2G32040
At2g42070	ABCB29
At2g42070	AT5G08010
At2g42070	NARA5
At2g42070	AT5G18940
At2g42070	AT4G31530
At2g42070	EMB175
At2g42070	AT4G36390
At2g42070	AT3G28460
At2g42070	AT5G11910
At2g42070	AT1G78010
At2g42070	AT3G20870
At2g42070	MURE
At2g42070	AT5G19750
At2g42070	AT2G17540
At2g42070	AT4G10170
At2g42070	NFU1
At2g42070	AT4G32900
At2g42070	AT1G18340
At2g42070	AT5G35995
At2g42070	SOS4
At2g42070	TIFY8
At2g42070	AT3G10350
At2g22450	AT4G26670
At2g22450	AT5G39410
At2g22450	BBX8
At2g22450	GRP7
At2g22450	ALDH5F1
At2g22450	PRR3
At2g22450	JMJD5
At2g22450	PTAC17
At2g22450	AT1G17665
At2g22450	TOC1
At2g22450	VAMP713
At2g22450	COR27
At2g22450	CHL
At2g22450	PWD
At2g22450	AT2G25730
At2g22450	WCRKC1
At2g22450	AT5G23240
At2g22450	AT4G27130
At2g22450	COL9
At2g22450	PTAC6
At2g22450	FKF1
At2g22450	AT1G26665
At2g22450	AT4G33980
At2g22450	AT4G32340
At2g22450	DPE1
At2g22450	AT5G24060
At2g22450	TAG1
At2g22450	SNRK2.2
At2g22450	ELF3
At2g22450	AT5G18540
At2g22450	PRR5
At2g22450	AT2G21130
At2g22450	ACA8
At2g22450	ABF1
At2g22450	BGAL10
At2g22450	AT4G33480
At2g22450	PCL1
At2g22450	HCAR
At2g22450	CP29
At2g22450	BBX13
At2g22450	BET9
At2g22450	AT4G19390
At2g22450	AT2G26200
At2g22450	AT1G19370
At2g22450	AT1G56300
At2g22450	AT5G51570
At2g22450	AGL26
At2g22450	ISA3
At2g22450	AT4G17140
At2g22450	AT2G38465
At2g22450	BOA
At2g22450	PMR5
At2g22450	SCPL49
At2g22450	SBE2.1
At2g22450	PDC2
At2g22450	AT3G56720
At2g22450	AT3G01310
At2g22450	MAP1C
At2g22450	AT5G23575
At2g22450	AT2G22400
At2g22450	RbcX1
At2g22450	AT5G18525
At2g22450	AT4G16146
At2g22450	THIC
At2g22450	MTO2
At2g22450	AT3G26580
At2g22450	MEE14
At2g22450	CYCT1
At2g22450	emb2746
At2g22450	RS40
At2g22450	ELF4
At2g22450	PHS2
At2g22450	MBF1B
At2g22450	AT5G54930
At2g22450	AT3G28370
At2g22450	AT3G59350
At2g22450	AT1G67660
At2g22450	AT5G30495
At2g22450	AT4G31050
At2g22450	SEX1
At2g22450	SS4
At2g22450	AT5G02860
At2g22450	AT2G33830
At2g22450	OEP16-1
At2g22450	AT4G33490
At2g22450	VAM3
At2g22450	RCI2A
At2g22450	PSD3
At2g22450	DYL1
At2g22450	PEX11C
At2g22450	AT2G38550
At2g22450	PBL1
At2g22450	NPQ1
At2g22450	AT1G07050
At2g22450	AT4G33700
At2g22450	HSFA8
At2g22450	ACD32.1
At2g22450	ATP-PRT2
At2g22450	PGM
At2g22450	LETM1
At2g20690	AT4G39960
At2g20690	CP33
At2g20690	EMB1923
At2g20690	AT3G59980
At2g20690	MIND
At2g20690	AT5G52010
At2g20690	Mfl1
At2g20690	GSA1
At2g20690	AT1G79080
At2g20690	PANC
At2g20690	SVR7
At2g20690	AT3G48800
At2g20690	OCP3
At2g20690	AT2G21860
At2g20690	AT3G04550
At2g20690	AT2G22360
At2g20690	AT5G66060
At2g20690	AT4G38710
At2g20690	SUVH2
At2g20690	YLMG1-1
At2g20690	AT3G18420
At2g20690	AT3G06200
At2g20690	GR-RBP5
At2g20690	NFS1
At2g20690	AT3G09250
At2g20690	AT1G56050
At2g20690	AT1G06730
At2g20690	ERS
At2g20690	emb2004
At2g20690	AT5G52840
At2g20690	PTAC2
At2g20690	AT4G05400
At2g20690	AT3G25120
At2g20690	MORF9
At2g20690	AT2G35040
At2g20690	ABCI7
At2g20690	LIN2
At2g20690	NAP7
At2g20690	AT3G02760
At2g20690	AT4G39880
At2g20690	CJD1
At2g20690	WIN1
At2g20690	CP31B
At2g20690	AT4G38100
At2g20690	ASE2
At2g20690	AT1G15140
At2g20690	AT1G60990
At2g20690	AT1G20770
At2g20690	PyrD
At2g20690	AT2G25830
At2g20690	AT5G48730
At2g20690	AT5G63100
At2g20690	AT5G02530
At2g20690	CSDP1
At2g20690	EIF2 ALPHA
At2g20690	CSP3
At2g20690	AT5G20130
At2g20690	AT1G68730
At2g20690	AT3G22660
At2g20690	LEW1
At2g20690	AT1G15710
At2g20690	TOC75-III
At2g20690	AT3G59040
At2g20690	MURE
At2g20690	SCO2
At2g20690	HCF208
At2g20690	AT2G40290
At2g20690	AT4G16360
At2g20690	SYCO ARATH
At2g20690	EMB1241
At2g20690	AT5G47210
At2g20690	AT2G44310
At2g20690	PTAC6
At2g20690	BAG4
At2g20690	SIRB
At2g20690	AT3G06310
At2g20690	MSD1
At2g20690	AT5G63000
At2g20690	AT5G28500
At2g20690	NAGK
At2g20690	AT4G32915
At2g20690	AT1G50575
At2g20690	ASP5
At2g20690	IMS1
At2g20690	ARA4
At2g20690	AT5G01590
At2g20690	EMB3119
At2g20690	AT3G61770
At2g20690	AT1G70570
At2g20690	LSP1
At2g20690	EMB3147
At2g20690	AT3G58140
At2g20690	AT4G17520
At2g20690	ERF1-2
At2g20690	AT3G49080
At2g20690	AT5G14460
At2g20690	AT2G36835
At2g20690	DHDPS2
At2g20690	AT1G26160
At2g20690	AT3G29230
At1g79790	AT1G73470
At1g79790	AT3G01920
At1g79790	AT2G20725
At1g79790	AT3G04890
At1g79790	PPOX
At1g79790	AT4G30690
At1g79790	AT5G22620
At1g79790	AT4G00030
At1g79790	AT3G52155
At1g79790	AT1G21065
At1g79790	FHIT
At1g79790	AT5G19940
At1g79790	AT1G33330
At1g79790	TAPX
At1g79790	AT1G06960
At1g79790	AT2G04540
At1g79790	AT1G51430
At1g79790	AT1G21500
At1g79790	AT4G38490
At1g79790	AMK2
At1g79790	AT2G43560
At1g79790	AT4G19830
At1g79790	PBCP
At1g79790	AT2G42220
At1g79790	AT3G50790
At1g79790	ARP6
At1g79790	AT5G13410
At1g79790	AT3G43540
At1g79790	PSAE-2
At1g79790	AT4G38090
At1g79790	LHCB6
At1g79790	AT5G03880
At1g79790	LHCB4.1
At1g79790	AT1G25420
At1g79790	AT1G60230
At1g79790	AT2G26340
At1g79790	AT5G51140
At1g79790	LHCA1
At1g79790	AT5G44520
At1g79790	AT1G15730
At1g79790	AT5G48790
At1g79790	AT4G30310
At1g79790	AT5G27560
At1g79790	AT1G67700
At1g79790	AT4G31530
At1g79790	AT5G11840
At1g79790	AT1G08390
At1g79790	LHCB4.2
At1g79790	AT4G22830
At1g79790	AT2G25605
At1g79790	AT4G30760
At1g79790	LHCA4
At1g79790	AT5G10700
At1g79790	PSAE-1
At1g79790	NOL
At1g79790	FOLT1
At1g79790	LHB1B1
At1g79790	ASPGA1
At1g79790	RBL10
At1g79790	PSBQ-2
At1g79790	PSAH-1
At1g79790	AT1G02960
At1g79790	LHCA2
At1g79790	AT3G46630
At1g79790	AT3G08920
At1g79790	MINE1
At1g79790	ENA
At1g79790	LHCB2.3
At1g79790	AT4G26860
At1g79790	AT5G28450
At1g79790	AT5G16810
At1g79790	AT2G20920
At1g79790	CSD3
At1g79790	AT5G59250
At1g79790	FLU
At1g79790	AT1G30910
At1g79790	LCBK2
At1g79790	AT5G35170
At1g79790	AT3G15160
At1g79790	APE1
At1g79790	AT1G31410
At1g79790	MAP1B
At1g79790	AT5G37360
At1g79790	AT1G24610
At1g79790	AT2G13440
At1g79790	AT2G27290
At1g79790	PSBO1
At1g79790	CXIP1
At1g79790	AT4G13150
At1g79790	AT2G46910
At1g79790	TL29
At1g79790	AT5G14970
At1g79790	AT3G55080
At1g79790	TAP38
At1g79790	AT4G10030
At1g79790	ADCL
At1g79790	AT4G10000
At1g79790	NUDX26
At1g79790	PSAL
At1g79790	AT2G38695
